# Supplementary material for: Heading in Female Soccer: A Scoping Systematic Review
Source: Sports (Basel). 2024 Nov 29;12(12):327. doi: 10.3390/sports12120327 (PMC11679905; doi:10.3390/sports12120327)
Supplement: Supplementary file 1 [file sports-12-00327-s001.zip]

Archive with 1 entries (1 files):
- sports-3221092-supplementary.pdf
